# Supplementary material for: Noise-Induced Min Phenotypes in E. coli
Source: PLoS Comput Biol. 2006 Jun 30;2(6):e80. doi: 10.1371/journal.pcbi.0020080 (PMC1484588; doi:10.1371/journal.pcbi.0020080)
Supplement: Dataset S9 — (25 KB XML) [file pcbi.0020080.sd009.xml]

<!DOCTYPE article PUBLIC "" "">
<sbml xmlns="http://www.sbml.org/sbml/level2" level="2" version="1">
  <model name="Min-system">
    
    
      <notes>
         <body xmlns="http://www.w3.org/1999/xhtml">
      </body>
      </notes>
    
    
      <listOfUnitDefinitions>
      
         <unitDefinition id="um">
	           <listOfUnits>
	              <unit kind="metre" scale="-6"/>
	           </listOfUnits>
         </unitDefinition>
      
         <unitDefinition id="pMps">
	           <listOfUnits>
	              <unit kind="mole" exponent="-1"/>
	              <unit kind="litre" exponent="+1"/>
	              <unit kind="second" exponent="-1"/>
	           </listOfUnits>
         </unitDefinition>
      
         <unitDefinition id="cm2ps">
	           <listOfUnits>
	              <unit kind="metre" exponent="2" scale="-4"/>
	              <unit kind="second" exponent="-1"/>
	           </listOfUnits>
         </unitDefinition>
         <unitDefinition id="ps">
	           <listOfUnits>
	              <unit kind="second" exponent="-1"/>
	           </listOfUnits>
         </unitDefinition>
      
         <unitDefinition id="umps">
	           <listOfUnits>
	              <unit kind="metre" exponent="1" scale="-6"/>
	              <unit kind="second" exponent="-1"/>
	           </listOfUnits>
         </unitDefinition>
      
      
      </listOfUnitDefinitions>
    
    
      <listOfCompartments>
      
         <compartment id="cytosole_left">
	           <annotation xmlns:MesoRD="http://www.icm.uu.se">
	              <MesoRD:translation MesoRD:x="0" MesoRD:y="-2.375" MesoRD:z="0" MesoRD:units="um">
	                 <MesoRD:union>
	                    <MesoRD:cylinder MesoRD:radius="0.5" MesoRD:height="4.75" MesoRD:units="um"/>
	                    <MesoRD:translation MesoRD:x="0.00" MesoRD:y="-2.375" MesoRD:z="0" MesoRD:units="um">
		                      <MesoRD:sphere MesoRD:radius="0.5" MesoRD:units="um"/>
	                    </MesoRD:translation>
	                 </MesoRD:union>
	              </MesoRD:translation>
	           </annotation>
         </compartment>
      
         <compartment id="cytosole_right">
	           <annotation xmlns:MesoRD="http://www.icm.uu.se">
	              <MesoRD:translation MesoRD:x="0" MesoRD:y="2.375" MesoRD:z="0" MesoRD:units="um">
	                 <MesoRD:union>
	                    <MesoRD:cylinder MesoRD:radius="0.5" MesoRD:height="4.75" MesoRD:units="um"/>
	                    <MesoRD:translation MesoRD:x="0.00" MesoRD:y="2.375" MesoRD:z="0" MesoRD:units="um">
		                      <MesoRD:sphere MesoRD:radius="0.5" MesoRD:units="um"/>
	                    </MesoRD:translation>
	                 </MesoRD:union>
	              </MesoRD:translation>
	           </annotation>
         </compartment>
      
         <compartment id="membrane_left">
	           <annotation xmlns:MesoRD="http://www.icm.uu.se">
	              <MesoRD:difference>
	                 <MesoRD:translation MesoRD:x="0" MesoRD:y="-2.375" MesoRD:z="0" MesoRD:units="um">
	                    <MesoRD:union>
		                      <MesoRD:cylinder MesoRD:radius="0.55" MesoRD:height="4.75" MesoRD:units="um"/>
		                      <MesoRD:translation MesoRD:x="0.0" MesoRD:y="-2.375" MesoRD:z="0" MesoRD:units="um">
		                         <MesoRD:sphere MesoRD:radius="0.55" MesoRD:units="um"/>
		                      </MesoRD:translation>
	                    </MesoRD:union>
	                 </MesoRD:translation>
	                 <MesoRD:union>
	                    <MesoRD:compartment MesoRD:id="cytosole_left"/>
	                 </MesoRD:union>
	              </MesoRD:difference>
	           </annotation>
         </compartment>
      
         <compartment id="membrane_right">
	           <annotation xmlns:MesoRD="http://www.icm.uu.se">
	              <MesoRD:difference>
	                 <MesoRD:translation MesoRD:x="0" MesoRD:y="2.375" MesoRD:z="0" MesoRD:units="um">
	                    <MesoRD:union>
		                      <MesoRD:cylinder MesoRD:radius="0.55" MesoRD:height="4.75" MesoRD:units="um"/>
		                      <MesoRD:translation MesoRD:x="0.0" MesoRD:y="2.375" MesoRD:z="0" MesoRD:units="um">
		                         <MesoRD:sphere MesoRD:radius="0.55" MesoRD:units="um"/>
		                      </MesoRD:translation>
	                    </MesoRD:union>
	                 </MesoRD:translation>
	                 <MesoRD:union>
	                    <MesoRD:compartment MesoRD:id="cytosole_left"/>
	                 </MesoRD:union>
	              </MesoRD:difference>
	           </annotation>
         </compartment>
      
      </listOfCompartments>
    
    
      <listOfSpecies>
      
      <!-- The Cytosole_Left Compartment -->
      
      <species id="D_ADP1" name="D_ADP" boundaryCondition="false" compartment="cytosole_left"
                  hasOnlySubstanceUnits="false"
                  initialConcentration="1.227e-6"
                  substanceUnits="mole"
                  spatialSizeUnits="litre">
	           <annotation xmlns:MesoRD="http://www.icm.uu.se">
	              <MesoRD:diffusion MesoRD:compartment="cytosole_left" MesoRD:rate="2.5e-8" MesoRD:units="cm2ps"/>
	              <MesoRD:diffusion MesoRD:compartment="membrane_left" MesoRD:rate="2.5e-8" MesoRD:units="cm2ps"/>
	              <MesoRD:diffusion MesoRD:compartment="cytosole_right" MesoRD:rate="2.5e-8" MesoRD:units="cm2ps"/>
	              <MesoRD:diffusion MesoRD:compartment="membrane_right" MesoRD:rate="2.5e-8" MesoRD:units="cm2ps"/>
	           </annotation>
         </species>
      
         <species id="D_ATP1" name="D_ATP" boundaryCondition="false" compartment="cytosole_left"
                  hasOnlySubstanceUnits="false"
                  initialConcentration="1.227e-6"
                  substanceUnits="mole"
                  spatialSizeUnits="litre">
	           <annotation xmlns:MesoRD="http://www.icm.uu.se">
	              <MesoRD:diffusion MesoRD:compartment="cytosole_left" MesoRD:rate="2.5e-8" MesoRD:units="cm2ps"/>
	              <MesoRD:diffusion MesoRD:compartment="membrane_left" MesoRD:rate="2.5e-8" MesoRD:units="cm2ps"/>
	              <MesoRD:diffusion MesoRD:compartment="cytosole_right" MesoRD:rate="2.5e-8" MesoRD:units="cm2ps"/>
	              <MesoRD:diffusion MesoRD:compartment="membrane_right" MesoRD:rate="2.5e-8" MesoRD:units="cm2ps"/>
	           </annotation>
         </species>
      
         <species id="E1" name="E" boundaryCondition="false" compartment="cytosole_left"
                  hasOnlySubstanceUnits="false"
                  initialConcentration="4.25e-7"
                  substanceUnits="mole"
                  spatialSizeUnits="litre">
	           <annotation xmlns:MesoRD="http://www.icm.uu.se">
	              <MesoRD:diffusion MesoRD:compartment="cytosole_left" MesoRD:rate="2.5e-8" MesoRD:units="cm2ps"/>
	              <MesoRD:diffusion MesoRD:compartment="membrane_left" MesoRD:rate="2.5e-8" MesoRD:units="cm2ps"/>
	              <MesoRD:diffusion MesoRD:compartment="cytosole_right" MesoRD:rate="2.5e-8" MesoRD:units="cm2ps"/>
	              <MesoRD:diffusion MesoRD:compartment="membrane_right" MesoRD:rate="2.5e-8" MesoRD:units="cm2ps"/>
	           </annotation>
         </species>
      
         <species id="D1" name="D" boundaryCondition="false" compartment="cytosole_left"
                  hasOnlySubstanceUnits="true"
                  initialAmount="0"
                  substanceUnits="item">
	           <annotation xmlns:MesoRD="http://www.icm.uu.se">
	              <MesoRD:diffusion MesoRD:compartment="cytosole_left" MesoRD:rate="0" MesoRD:units="cm2ps"/>
	              <MesoRD:diffusion MesoRD:compartment="membrane_left" MesoRD:rate="2.5e-8" MesoRD:units="cm2ps"/>
	              <MesoRD:diffusion MesoRD:compartment="cytosole_right" MesoRD:rate="0" MesoRD:units="cm2ps"/>
	              <MesoRD:diffusion MesoRD:compartment="membrane_right" MesoRD:rate="2.5e-8" MesoRD:units="cm2ps"/>
	           </annotation>
         </species>
      
         <species id="DE1" name="DE" boundaryCondition="false" compartment="cytosole_left"
                  hasOnlySubstanceUnits="true"
                  initialAmount="0"
                  substanceUnits="item">
	           <annotation xmlns:MesoRD="http://www.icm.uu.se">
	              <MesoRD:diffusion MesoRD:compartment="cytosole_left" MesoRD:rate="0" MesoRD:units="cm2ps"/>
	              <MesoRD:diffusion MesoRD:compartment="membrane_left" MesoRD:rate="2.5e-8" MesoRD:units="cm2ps"/>
	              <MesoRD:diffusion MesoRD:compartment="cytosole_right" MesoRD:rate="0" MesoRD:units="cm2ps"/>
	              <MesoRD:diffusion MesoRD:compartment="membrane_right" MesoRD:rate="2.5e-8" MesoRD:units="cm2ps"/>
	           </annotation>
         </species>
      
         <!-- cytosole_right -->
      
      <species id="D_ADP3" name="D_ADP" boundaryCondition="false" compartment="cytosole_right"
                  hasOnlySubstanceUnits="false"
                  initialConcentration="4.09e-7"
                  substanceUnits="mole"
                  spatialSizeUnits="litre">
	           <annotation xmlns:MesoRD="http://www.icm.uu.se">
	              <MesoRD:diffusion MesoRD:compartment="cytosole_left" MesoRD:rate="2.5e-8" MesoRD:units="cm2ps"/>
	              <MesoRD:diffusion MesoRD:compartment="membrane_left" MesoRD:rate="2.5e-8" MesoRD:units="cm2ps"/>
	              <MesoRD:diffusion MesoRD:compartment="cytosole_right" MesoRD:rate="2.5e-8" MesoRD:units="cm2ps"/>
	              <MesoRD:diffusion MesoRD:compartment="membrane_right" MesoRD:rate="2.5e-8" MesoRD:units="cm2ps"/>
	           </annotation>
         </species>
      
         <species id="D_ATP3" name="D_ATP" boundaryCondition="false" compartment="cytosole_right"
                  hasOnlySubstanceUnits="false"
                  initialConcentration="4.09e-7"
                  substanceUnits="mole"
                  spatialSizeUnits="litre">
	           <annotation xmlns:MesoRD="http://www.icm.uu.se">
	              <MesoRD:diffusion MesoRD:compartment="cytosole_left" MesoRD:rate="2.5e-8" MesoRD:units="cm2ps"/>
	              <MesoRD:diffusion MesoRD:compartment="membrane_left" MesoRD:rate="2.5e-8" MesoRD:units="cm2ps"/>
	              <MesoRD:diffusion MesoRD:compartment="cytosole_right" MesoRD:rate="2.5e-8" MesoRD:units="cm2ps"/>
	              <MesoRD:diffusion MesoRD:compartment="membrane_right" MesoRD:rate="2.5e-8" MesoRD:units="cm2ps"/>
	           </annotation>
         </species>
      
         <species id="E3" name="E" boundaryCondition="false" compartment="cytosole_right"
                  hasOnlySubstanceUnits="false"
                  initialConcentration="4.25e-7"
                  substanceUnits="mole"
                  spatialSizeUnits="litre">
	           <annotation xmlns:MesoRD="http://www.icm.uu.se">
	              <MesoRD:diffusion MesoRD:compartment="cytosole_left" MesoRD:rate="2.5e-8" MesoRD:units="cm2ps"/>
	              <MesoRD:diffusion MesoRD:compartment="membrane_left" MesoRD:rate="2.5e-8" MesoRD:units="cm2ps"/>
	              <MesoRD:diffusion MesoRD:compartment="cytosole_right" MesoRD:rate="2.5e-8" MesoRD:units="cm2ps"/>
	              <MesoRD:diffusion MesoRD:compartment="membrane_right" MesoRD:rate="2.5e-8" MesoRD:units="cm2ps"/>
	           </annotation>
         </species>
      
         <species id="D3" name="D" boundaryCondition="false" compartment="cytosole_right"
                  hasOnlySubstanceUnits="true"
                  initialAmount="0"
                  substanceUnits="item">
	           <annotation xmlns:MesoRD="http://www.icm.uu.se">
	              <MesoRD:diffusion MesoRD:compartment="cytosole_left" MesoRD:rate="0" MesoRD:units="cm2ps"/>
	              <MesoRD:diffusion MesoRD:compartment="membrane_left" MesoRD:rate="2.5e-8" MesoRD:units="cm2ps"/>
	              <MesoRD:diffusion MesoRD:compartment="cytosole_right" MesoRD:rate="0" MesoRD:units="cm2ps"/>
	              <MesoRD:diffusion MesoRD:compartment="membrane_right" MesoRD:rate="2.5e-8" MesoRD:units="cm2ps"/>
	           </annotation>
         </species>
      
         <species id="DE3" name="DE" boundaryCondition="false" compartment="cytosole_right"
                  hasOnlySubstanceUnits="true"
                  initialAmount="0"
                  substanceUnits="item">
	           <annotation xmlns:MesoRD="http://www.icm.uu.se">
	              <MesoRD:diffusion MesoRD:compartment="cytosole_left" MesoRD:rate="0" MesoRD:units="cm2ps"/>
	              <MesoRD:diffusion MesoRD:compartment="membrane_left" MesoRD:rate="2.5e-8" MesoRD:units="cm2ps"/>
	              <MesoRD:diffusion MesoRD:compartment="cytosole_right" MesoRD:rate="0" MesoRD:units="cm2ps"/>
	              <MesoRD:diffusion MesoRD:compartment="membrane_right" MesoRD:rate="2.5e-8" MesoRD:units="cm2ps"/>
	           </annotation>
         </species>
      
         <!-- The Membrane Compartment -->
      
      <species id="D_ADP2" name="D_ADP" boundaryCondition="false" compartment="membrane_left"
                  hasOnlySubstanceUnits="false"
                  initialConcentration="8.18e-7"
                  substanceUnits="mole"
                  spatialSizeUnits="litre">
	           <annotation xmlns:MesoRD="http://www.icm.uu.se">
	              <MesoRD:diffusion MesoRD:compartment="cytosole_left" MesoRD:rate="2.5e-8" MesoRD:units="cm2ps"/>
	              <MesoRD:diffusion MesoRD:compartment="membrane_left" MesoRD:rate="2.5e-8" MesoRD:units="cm2ps"/>
	              <MesoRD:diffusion MesoRD:compartment="cytosole_right" MesoRD:rate="2.5e-8" MesoRD:units="cm2ps"/>
	              <MesoRD:diffusion MesoRD:compartment="membrane_right" MesoRD:rate="2.5e-8" MesoRD:units="cm2ps"/>
	           </annotation>
         </species>
      
         <species id="D_ATP2" name="D_ATP" boundaryCondition="false" compartment="membrane_left"
                  hasOnlySubstanceUnits="false"
                  initialConcentration="8.18e-7"
                  substanceUnits="mole"
                  spatialSizeUnits="litre">
	           <annotation xmlns:MesoRD="http://www.icm.uu.se">
	              <MesoRD:diffusion MesoRD:compartment="cytosole_left" MesoRD:rate="2.5e-8" MesoRD:units="cm2ps"/>
	              <MesoRD:diffusion MesoRD:compartment="membrane_left" MesoRD:rate="2.5e-8" MesoRD:units="cm2ps"/>
	              <MesoRD:diffusion MesoRD:compartment="cytosole_right" MesoRD:rate="2.5e-8" MesoRD:units="cm2ps"/>
	              <MesoRD:diffusion MesoRD:compartment="membrane_right" MesoRD:rate="2.5e-8" MesoRD:units="cm2ps"/>
	           </annotation>
         </species>
      
         <species id="E2" name="E" boundaryCondition="false" compartment="membrane_left"
                  hasOnlySubstanceUnits="false"
                  initialConcentration="4.25e-7"
                  substanceUnits="mole"
                  spatialSizeUnits="litre">
	           <annotation xmlns:MesoRD="http://www.icm.uu.se">
	              <MesoRD:diffusion MesoRD:compartment="cytosole_left" MesoRD:rate="2.5e-8" MesoRD:units="cm2ps"/>
	              <MesoRD:diffusion MesoRD:compartment="membrane_left" MesoRD:rate="2.5e-8" MesoRD:units="cm2ps"/>
	              <MesoRD:diffusion MesoRD:compartment="cytosole_right" MesoRD:rate="2.5e-8" MesoRD:units="cm2ps"/>
	              <MesoRD:diffusion MesoRD:compartment="membrane_right" MesoRD:rate="2.5e-8" MesoRD:units="cm2ps"/>
	           </annotation>
         </species>
      
         <species id="D2" name="D" boundaryCondition="false" compartment="membrane_left"
                  hasOnlySubstanceUnits="true"
                  initialAmount="0"
                  substanceUnits="item">
	           <annotation xmlns:MesoRD="http://www.icm.uu.se">
	              <MesoRD:diffusion MesoRD:compartment="cytosole_left" MesoRD:rate="1e-12" MesoRD:units="cm2ps"/>
	              <MesoRD:diffusion MesoRD:compartment="membrane_left" MesoRD:rate="1e-12" MesoRD:units="cm2ps"/>
	              <MesoRD:diffusion MesoRD:compartment="cytosole_right" MesoRD:rate="1e-12" MesoRD:units="cm2ps"/>
	              <MesoRD:diffusion MesoRD:compartment="membrane_right" MesoRD:rate="1e-12" MesoRD:units="cm2ps"/>
	           </annotation>
         </species>
      
         <species id="DE2" name="DE" boundaryCondition="false" compartment="membrane_left"
                  hasOnlySubstanceUnits="true"
                  initialAmount="0"
                  substanceUnits="item">
	           <annotation xmlns:MesoRD="http://www.icm.uu.se">
	              <MesoRD:diffusion MesoRD:compartment="cytosole_left" MesoRD:rate="1e-12" MesoRD:units="cm2ps"/>
	              <MesoRD:diffusion MesoRD:compartment="membrane_left" MesoRD:rate="1e-12" MesoRD:units="cm2ps"/>
	              <MesoRD:diffusion MesoRD:compartment="cytosole_right" MesoRD:rate="1e-12" MesoRD:units="cm2ps"/>
	              <MesoRD:diffusion MesoRD:compartment="membrane_right" MesoRD:rate="1e-12" MesoRD:units="cm2ps"/>
	           </annotation>
         </species>
      
         <!-- membrane_right -->
      
      <species id="D_ADP4" name="D_ADP" boundaryCondition="false" compartment="membrane_right"
                  hasOnlySubstanceUnits="false"
                  initialConcentration="8.18e-7"
                  substanceUnits="mole"
                  spatialSizeUnits="litre">
	           <annotation xmlns:MesoRD="http://www.icm.uu.se">
	              <MesoRD:diffusion MesoRD:compartment="cytosole_left" MesoRD:rate="2.5e-8" MesoRD:units="cm2ps"/>
	              <MesoRD:diffusion MesoRD:compartment="membrane_left" MesoRD:rate="2.5e-8" MesoRD:units="cm2ps"/>
	              <MesoRD:diffusion MesoRD:compartment="cytosole_right" MesoRD:rate="2.5e-8" MesoRD:units="cm2ps"/>
	              <MesoRD:diffusion MesoRD:compartment="membrane_right" MesoRD:rate="2.5e-8" MesoRD:units="cm2ps"/>
	           </annotation>
         </species>
      
         <species id="D_ATP4" name="D_ATP" boundaryCondition="false" compartment="membrane_right"
                  hasOnlySubstanceUnits="false"
                  initialConcentration="8.18e-7"
                  substanceUnits="mole"
                  spatialSizeUnits="litre">
	           <annotation xmlns:MesoRD="http://www.icm.uu.se">
	              <MesoRD:diffusion MesoRD:compartment="cytosole_left" MesoRD:rate="2.5e-8" MesoRD:units="cm2ps"/>
	              <MesoRD:diffusion MesoRD:compartment="membrane_left" MesoRD:rate="2.5e-8" MesoRD:units="cm2ps"/>
	              <MesoRD:diffusion MesoRD:compartment="cytosole_right" MesoRD:rate="2.5e-8" MesoRD:units="cm2ps"/>
	              <MesoRD:diffusion MesoRD:compartment="membrane_right" MesoRD:rate="2.5e-8" MesoRD:units="cm2ps"/>
	           </annotation>
         </species>
      
         <species id="E4" name="E" boundaryCondition="false" compartment="membrane_right"
                  hasOnlySubstanceUnits="false"
                  initialConcentration="4.25e-7"
                  substanceUnits="mole"
                  spatialSizeUnits="litre">
	           <annotation xmlns:MesoRD="http://www.icm.uu.se">
	              <MesoRD:diffusion MesoRD:compartment="cytosole_left" MesoRD:rate="2.5e-8" MesoRD:units="cm2ps"/>
	              <MesoRD:diffusion MesoRD:compartment="membrane_left" MesoRD:rate="2.5e-8" MesoRD:units="cm2ps"/>
	              <MesoRD:diffusion MesoRD:compartment="cytosole_right" MesoRD:rate="2.5e-8" MesoRD:units="cm2ps"/>
	              <MesoRD:diffusion MesoRD:compartment="membrane_right" MesoRD:rate="2.5e-8" MesoRD:units="cm2ps"/>
	           </annotation>
         </species>
      
         <species id="D4" name="D" boundaryCondition="false" compartment="membrane_right"
                  hasOnlySubstanceUnits="true"
                  initialAmount="0"
                  substanceUnits="item">
	           <annotation xmlns:MesoRD="http://www.icm.uu.se">
	              <MesoRD:diffusion MesoRD:compartment="cytosole_left" MesoRD:rate="1e-12" MesoRD:units="cm2ps"/>
	              <MesoRD:diffusion MesoRD:compartment="membrane_left" MesoRD:rate="1e-12" MesoRD:units="cm2ps"/>
	              <MesoRD:diffusion MesoRD:compartment="cytosole_right" MesoRD:rate="1e-12" MesoRD:units="cm2ps"/>
	              <MesoRD:diffusion MesoRD:compartment="membrane_right" MesoRD:rate="1e-12" MesoRD:units="cm2ps"/>
	           </annotation>
         </species>
      
         <species id="DE4" name="DE" boundaryCondition="false" compartment="membrane_right"
                  hasOnlySubstanceUnits="true"
                  initialAmount="0"
                  substanceUnits="item">
	           <annotation xmlns:MesoRD="http://www.icm.uu.se">
	              <MesoRD:diffusion MesoRD:compartment="cytosole_left" MesoRD:rate="1e-12" MesoRD:units="cm2ps"/>
	              <MesoRD:diffusion MesoRD:compartment="membrane_left" MesoRD:rate="1e-12" MesoRD:units="cm2ps"/>
	              <MesoRD:diffusion MesoRD:compartment="cytosole_right" MesoRD:rate="1e-12" MesoRD:units="cm2ps"/>
	              <MesoRD:diffusion MesoRD:compartment="membrane_right" MesoRD:rate="1e-12" MesoRD:units="cm2ps"/>
	           </annotation>
         </species>
      
      </listOfSpecies>
    
    
      <listOfParameters>
      
         <parameter id="sigma_d" units="umps" value="0.00005"/>
         <parameter id="sigma_dD" units="pMps" value="9e6"/>
         <parameter id="sigma_de" units="ps" value="0.7"/>
         <parameter id="sigma_E" units="pMps" value="5.58e7"/>
         <parameter id="sigma_D_ADP_ATP" units="ps" value="0.5"/>
      
      </listOfParameters>
    
    
      <listOfReactions>
      
      <!-- Left Compartments -->
      
      <reaction id="Reaction1_left" reversible="false">
	           <listOfReactants>
	              <speciesReference species="D_ATP2"/>
	           </listOfReactants>
	           <listOfProducts>
	              <speciesReference species="D2"/>
	           </listOfProducts>
	           <kineticLaw>
	              <math xmlns="http://www.w3.org/1998/Math/MathML">
	                 <apply>
	                    <times/>
	                    <apply>
		                      <divide/>
		                      <ci>sigma_d</ci>
		                      <ci>size_subVolume</ci>
	                    </apply>
	                    <ci>D_ATP2</ci>
	                 </apply>
	              </math>
	           </kineticLaw>
         </reaction>
      
         <reaction id="Reaction2_left" reversible="false">
	           <listOfReactants>
	              <speciesReference species="D_ATP2"/>
	           </listOfReactants>
	           <listOfProducts>
	              <speciesReference species="D2"/>
	           </listOfProducts>
	           <kineticLaw>
	              <math xmlns="http://www.w3.org/1998/Math/MathML">
	                 <apply>
	                    <times/>
	                    <ci>sigma_dD</ci>
	                    <ci>D2</ci>
	                    <ci>D_ATP2</ci>
	                 </apply>
	              </math>
	           </kineticLaw>
         </reaction>
      
         <reaction id="Reaction3_left" reversible="false">
	           <listOfReactants>
	              <speciesReference species="D2"/>
	              <speciesReference species="E2"/>
	           </listOfReactants>
	           <listOfProducts>
	              <speciesReference species="DE2"/>
	           </listOfProducts>
	           <kineticLaw>
	              <math xmlns="http://www.w3.org/1998/Math/MathML">
	                 <apply>
	                    <times/>
	                    <ci>sigma_E</ci>
	                    <ci>E2</ci>
	                    <ci>D2</ci>
	                 </apply>
	              </math>
	           </kineticLaw>
         </reaction>
      
         <reaction id="Reaction4_left" reversible="false">
	           <listOfReactants>
	              <speciesReference species="DE2"/>
	           </listOfReactants>
	           <listOfProducts>
	              <speciesReference species="D_ADP2"/>
	              <speciesReference species="E2"/>
	           </listOfProducts>
	           <kineticLaw>
	              <math xmlns="http://www.w3.org/1998/Math/MathML">
	                 <apply>
	                    <times/>
	                    <ci>sigma_de</ci>
	                    <ci>DE2</ci>
	                 </apply>
	              </math>
	           </kineticLaw>
         </reaction>
      
         <reaction id="Reaction5_left" reversible="false">
	           <listOfReactants>
	              <speciesReference species="D_ADP1"/>
	           </listOfReactants>
	           <listOfProducts>
	              <speciesReference species="D_ATP1"/>
	           </listOfProducts>
	           <kineticLaw>
	              <math xmlns="http://www.w3.org/1998/Math/MathML">
	                 <apply>
	                    <times/>
	                    <ci>sigma_D_ADP_ATP</ci>
	                    <ci>D_ADP1</ci>
	                 </apply>
	              </math>
	           </kineticLaw>
         </reaction>
      
         <reaction id="Reaction5_2_left" reversible="false">
	           <listOfReactants>
	              <speciesReference species="D_ADP2"/>
	           </listOfReactants>
	           <listOfProducts>
	              <speciesReference species="D_ATP2"/>
	           </listOfProducts>
	           <kineticLaw>
	              <math xmlns="http://www.w3.org/1998/Math/MathML">
	                 <apply>
	                    <times/>
	                    <ci>sigma_D_ADP_ATP</ci>
	                    <ci>D_ADP2</ci>
	                 </apply>
	              </math>
	           </kineticLaw>
         </reaction>
      
         <!-- End Of Left Compartments -->
      
      <!-- Right Compartments -->
      
      <reaction id="Reaction1_right" reversible="false">
	           <listOfReactants>
	              <speciesReference species="D_ATP4"/>
	           </listOfReactants>
	           <listOfProducts>
	              <speciesReference species="D4"/>
	           </listOfProducts>
	           <kineticLaw>
	              <math xmlns="http://www.w3.org/1998/Math/MathML">
	                 <apply>
	                    <times/>
	                    <apply>
		                      <divide/>
		                      <ci>sigma_d</ci>
		                      <ci>size_subVolume</ci>
	                    </apply>
	                    <ci>D_ATP4</ci>
	                 </apply>
	              </math>
	           </kineticLaw>
         </reaction>
      
         <reaction id="Reaction2_right" reversible="false">
	           <listOfReactants>
	              <speciesReference species="D_ATP4"/>
	           </listOfReactants>
	           <listOfProducts>
	              <speciesReference species="D4"/>
	           </listOfProducts>
	           <kineticLaw>
	              <math xmlns="http://www.w3.org/1998/Math/MathML">
	                 <apply>
	                    <times/>
	                    <ci>sigma_dD</ci>
	                    <ci>D4</ci>
	                    <ci>D_ATP4</ci>
	                 </apply>
	              </math>
	           </kineticLaw>
         </reaction>
      
         <reaction id="Reaction3_right" reversible="false">
	           <listOfReactants>
	              <speciesReference species="D4"/>
	              <speciesReference species="E4"/>
	           </listOfReactants>
	           <listOfProducts>
	              <speciesReference species="DE4"/>
	           </listOfProducts>
	           <kineticLaw>
	              <math xmlns="http://www.w3.org/1998/Math/MathML">
	                 <apply>
	                    <times/>
	                    <ci>sigma_E</ci>
	                    <ci>E4</ci>
	                    <ci>D4</ci>
	                 </apply>
	              </math>
	           </kineticLaw>
         </reaction>
      
         <reaction id="Reaction4_right" reversible="false">
	           <listOfReactants>
	              <speciesReference species="DE4"/>
	           </listOfReactants>
	           <listOfProducts>
	              <speciesReference species="D_ADP4"/>
	              <speciesReference species="E4"/>
	           </listOfProducts>
	           <kineticLaw>
	              <math xmlns="http://www.w3.org/1998/Math/MathML">
	                 <apply>
	                    <times/>
	                    <ci>sigma_de</ci>
	                    <ci>DE4</ci>
	                 </apply>
	              </math>
	           </kineticLaw>
         </reaction>
      
         <reaction id="Reaction5_right" reversible="false">
	           <listOfReactants>
	              <speciesReference species="D_ADP3"/>
	           </listOfReactants>
	           <listOfProducts>
	              <speciesReference species="D_ATP3"/>
	           </listOfProducts>
	           <kineticLaw>
	              <math xmlns="http://www.w3.org/1998/Math/MathML">
	                 <apply>
	                    <times/>
	                    <ci>sigma_D_ADP_ATP</ci>
	                    <ci>D_ADP3</ci>
	                 </apply>
	              </math>
	           </kineticLaw>
         </reaction>
      
         <reaction id="Reaction5_2_right" reversible="false">
	           <listOfReactants>
	              <speciesReference species="D_ADP4"/>
	           </listOfReactants>
	           <listOfProducts>
	              <speciesReference species="D_ATP4"/>
	           </listOfProducts>
	           <kineticLaw>
	              <math xmlns="http://www.w3.org/1998/Math/MathML">
	                 <apply>
	                    <times/>
	                    <ci>sigma_D_ADP_ATP</ci>
	                    <ci>D_ADP4</ci>
	                 </apply>
	              </math>
	           </kineticLaw>
         </reaction>
      
         <!-- End Of Right Compartments -->
      
    </listOfReactions>
    
    
  </model>
</sbml>
